# Supplementary material for: SjCa8, a calcium-binding protein from Schistosoma japonicum, inhibits cell migration and suppresses nitric oxide release of RAW264.7 macrophages
Source: Parasit Vectors. 2015 Oct 7;8:513. doi: 10.1186/s13071-015-1119-4 (PMC4597762; doi:10.1186/s13071-015-1119-4)
Supplement: Additional file 1: — Microarray Analysis of 84 Genes Involved in NO Signaling. (XLSX 20 kb) [file 13071_2015_1119_MOESM1_ESM.xlsx]

## Sheet: Sheet1
	Supplemental table 1. Microarray Analysis of 84 Genes Involved in NO Signaling
	Well	RefSeq	Symbol	Description	T-Test	Fold Difference
Symbol					p value	(SjCa8+LPS)/LPS
	A01	NM_013930	Aass	Aminoadipate-semialdehyde synthase	0.582352	1.08955
Aass	A02	NM_028717	Als2	Amyotrophic lateral sclerosis 2 (juvenile) homolog (human)	0.000337856	-4.14017
Als2	A03	NM_009696	Apoe	Apolipoprotein E	0.111274	1.25529
Apoe	A04	NM_007527	Bax	Bcl2-associated X protein	6.10645e-08	-10.7868
Bax	A05	NM_009743	Bcl2l1	Bcl2-like 1	4.5817e-06	-3.42694
Bcl2l1	A06	NM_019952	Clcf1	Cardiotrophin-like cytokine factor 1	0.582352	1.08955
Clcf1	A07	NM_009790	Calm1	Calmodulin 1	0.0332164	-1.35621
Calm1	A08	NM_009795	Capns1	Calpain, small subunit 1	0.00157848	-3.57136
Capns1	A09	NM_009804	Cat	Catalase	4.21821e-07	1012.32
Cat	A10	NM_007616	Cav1	Caveolin 1, caveolae protein	0.582352	1.08955
Cav1	A11	NM_007631	Ccnd1	Cyclin D1	0.513052	-1.15717
Ccnd1	A12	NM_009831	Ccng1	Cyclin G1	0.000610592	-1.6389
Ccng1	B01	NM_016892	Ccs	Copper chaperone for superoxide dismutase	2.32129e-08	-13.6903
Ccs	B02	NM_009842	Cd151	CD151 antigen	0.402837	1.46534
Cd151	B03	NM_007669	Cdkn1a	Cyclin-dependent kinase inhibitor 1A (P21)	0.000146707	-7.75436
Cdkn1a	B04	NM_007798	Ctsb	Cathepsin B	0.825275	1.06582
Ctsb	B05	NM_007806	Cyba	Cytochrome b-245, alpha polypeptide	0.000205395	-7.3544
Cyba	B06	NM_026993	Ddah1	Dimethylarginine dimethylaminohydrolase 1	0.582352	1.08955
Ddah1	B07	NM_016765	Ddah2	Dimethylarginine dimethylaminohydrolase 2	0.0159964	1.22986
Ddah2	B08	NM_007864	Dlg4	Discs, large homolog 4 (Drosophila)	8.64594e-05	-9.49783
Dlg4	B09	NM_019682	Dynll1	Dynein light chain LC8-type 1	0.109062	-1.42886
Dynll1	B10	NM_007913	Egr1	Early growth response 1	0.582352	1.08955
Egr1	B11	NM_007946	Epx	Eosinophil peroxidase	0.582352	1.08955
Epx	B12	NM_007949	Ercc2	Excision repair cross-complementing rodent repair deficiency, complementation group 2	1.2722e-05	-2.27781
Ercc2	C01	NM_007987	Fas	Fas (TNF receptor superfamily member 6)	0.000129837	-279.798
Fas	C02	NM_010234	Fos	FBJ osteosarcoma oncogene	3.73085e-05	-14.66
Fos	C03	NM_021356	Gab1	Growth factor receptor bound protein 2-associated protein 1	0.582352	1.08955
Gab1	C04	NM_007836	Gadd45a	Growth arrest and DNA-damage-inducible 45 alpha	2.79996e-08	-367.26
Gadd45a	C05	NM_008160	Gpx1	Glutathione peroxidase 1	0.000111705	-5.45369
Gpx1	C06	NM_030677	Gpx2	Glutathione peroxidase 2	0.582352	1.08955
Gpx2	C07	NM_008161	Gpx3	Glutathione peroxidase 3	2.57735e-05	-23.15
Gpx3	C08	NM_008162	Gpx4	Glutathione peroxidase 4	1.87647e-05	-2.14748
Gpx4	C09	NM_010343	Gpx5	Glutathione peroxidase 5	0.582352	1.08955
Gpx5	C10	NM_145451	Gpx6	Glutathione peroxidase 6	0.582352	1.08955
Gpx6	C11	NM_024198	Gpx7	Glutathione peroxidase 7	0.762507	1.04753
Gpx7	C12	NM_008169	Grin1	Glutamate receptor, ionotropic, NMDA1 (zeta 1)	0.582352	1.08955
Grin1	D01	NM_010439	Hmgb1	High mobility group box 1	2.77674e-07	-41.9775
Hmgb1	D02	NM_008281	Hpn	Hepsin	0.000478982	-3.87373
Hpn	D03	NM_010497	Idh1	Isocitrate dehydrogenase 1 (NADP+), soluble	3.20093e-06	-8.61314
Idh1	D04	NM_008326	Irgm1	Immunity-related GTPase family M member 1	0.000226257	-8.24821
Irgm1	D05	NM_010786	Mdm2	Transformed mouse 3T3 cell double minute 2	1.09392e-05	-14.9432
Mdm2	D06	NM_010824	Mpo	Myeloperoxidase	1.67919e-05	-2.33907
Mpo	D07	NM_010849	Myc	Myelocytomatosis oncogene	1.18288e-09	-1868.05
Myc	D08	NM_010877	Ncf2	Neutrophil cytosolic factor 2	0.000132257	-3.8634
Ncf2	D09	NM_008682	Nedd1	Neural precursor cell expressed, developmentally down-regulated gene 1	2.37599e-06	-18.3774
Nedd1	D10	NM_010925	Rrp1	Ribosomal RNA processing 1 homolog (S. cerevisiae)	0.000271687	-2.7773
Rrp1	D11	NM_008712	Nos1	Nitric oxide synthase 1, neuronal	0.582352	1.08955
Nos1	D12	NM_010927	Nos2	Nitric oxide synthase 2, inducible	1.45832e-06	-15.6403
Nos2	E01	NM_008713	Nos3	Nitric oxide synthase 3, endothelial cell	0.582352	1.08955
Nos3	E02	NM_172203	Nox1	NADPH oxidase 1	1.46256e-06	-3.29768
Nox1	E03	NM_015760	Nox4	NADPH oxidase 4	0.582352	1.08955
Nox4	E04	NM_172204	Noxa1	NADPH oxidase activator 1	0.582352	1.08955
Noxa1	E05	NM_027988	Noxo1	NADPH oxidase organizer 1	4.48036e-05	2.36974
Noxo1	E06	NM_172527	Nudt15	Nudix (nucleoside diphosphate linked moiety X)-type motif 15	0.582352	1.08955
Nudt15	E07	NM_011063	Pea15a	Phosphoprotein enriched in astrocytes 15A	3.43942e-05	-11.2249
Pea15a	E08	NM_133819	Ppp1r15b	Protein phosphatase 1, regulatory (inhibitor) subunit 15b	5.34658e-08	-7.67327
Ppp1r15b	E09	NM_008913	Ppp3ca	Protein phosphatase 3, catalytic subunit, alpha isoform	3.60644e-07	-24.0283
Ppp3ca	E10	NM_011034	Prdx1	Peroxiredoxin 1	0.000328477	-4.1779
Prdx1	E11	NM_011563	Prdx2	Peroxiredoxin 2	1.29802e-06	-12.0387
Prdx2	E12	NM_007453	Prdx6	Peroxiredoxin 6	0.000390587	-3.18823
Prdx6	F01	NM_008854	Prkaca	Protein kinase, cAMP dependent, catalytic, alpha	4.57913e-05	-1.87194
Prkaca	F02	NM_011170	Prnp	Prion protein	5.96868e-05	-12.7099
Prnp	F03	NM_027297	Prpf4	PRP4 pre-mRNA processing factor 4 homolog (yeast)	0.00146327	-2.53264
Prpf4	F04	NM_011186	Psmb5	Proteasome (prosome, macropain) subunit, beta type 5	5.56484e-05	-2.97994
Psmb5	F05	NM_008987	Ptx3	Pentraxin related gene	0.582352	1.08955
Ptx3	F06	NM_009029	Rb1	Retinoblastoma 1	2.40028e-05	-16.4199
Rb1	F07	NM_058214	Recql4	RecQ protein-like 4	4.72187e-07	-11.7027
Recql4	F08	NM_023396	Rprm	Reprimo, TP53 dependent G2 arrest mediator candidate	0.582352	1.08955
Rprm	F09	NM_009101	Rras	Harvey rat sarcoma oncogene, subgroup R	4.21762e-07	-16.7557
Rras	F10	NM_009127	Scd1	Stearoyl-Coenzyme A desaturase 1	1.01114e-07	-35.247
Scd1	F11	NM_009128	Scd2	Stearoyl-Coenzyme A desaturase 2	7.5224e-05	-6.71283
Scd2	F12	NM_024450	Scd3	Stearoyl-coenzyme A desaturase 3	0.000354242	-7.58568
Scd3	G01	NM_018754	Sfn	Stratifin	0.0339811	1.48132
Sfn	G02	NM_011434	Sod1	Superoxide dismutase 1, soluble	0.00178121	-4.30095
Sod1	G03	NM_013671	Sod2	Superoxide dismutase 2, mitochondrial	5.07265e-08	-232.278
Sod2	G04	NM_011435	Sod3	Superoxide dismutase 3, extracellular	0.582352	1.08955
Sod3	G05	NM_009417	Tpo	Thyroid peroxidase	0.582352	1.08955
Tpo	G06	NM_011640	Trp53	Transformation related protein 53	0.00010878	-9.61637
Trp53	G07	NM_023719	Txnip	Thioredoxin interacting protein	7.35652e-09	-325.889
Txnip	G08	NM_013711	Txnrd2	Thioredoxin reductase 2	6.00972e-08	-37.6725
Txnrd2	G09	NM_019639	Ubc	Ubiquitin C	0.000128165	-4.20198
Ubc	G10	NM_009464	Ucp3	Uncoupling protein 3 (mitochondrial, proton carrier)	0.582352	1.08955
Ucp3	G11	NM_026119	Med4	Mediator of RNA polymerase II transcription, subunit 4 homolog (yeast)	2.78428e-06	-3.38726
Med4	G12	NM_011728	Xpa	Xeroderma pigmentosum, complementation group A	0.000119542	-2.59935
Xpa	H01	NM_010368	Gusb	Glucuronidase, beta	0.0476733	-5.9014
Gusb	H02	NM_013556	Hprt1	Hypoxanthine guanine phosphoribosyl transferase 1	1.5978e-05	-23.6611
Hprt1	H03	NM_008302	Hsp90ab1	Heat shock protein 90 alpha (cytosolic), class B member 1	N/A	-1
Hsp90ab1	H04	NM_008084	Gapdh	Glyceraldehyde-3-phosphate dehydrogenase	0.000159581	-6.12826
Gapdh	H05	NM_007393	Actb	Actin, beta	0.00350736	-8.42548
